# Supplementary material for: Capsid-Specific Antibody Responses of Domestic Pigs Immunized with Low-Virulent African Swine Fever Virus
Source: Vaccines (Basel). 2023 Oct 10;11(10):1577. doi: 10.3390/vaccines11101577 (PMC10611099; doi:10.3390/vaccines11101577)
Supplement: Supplementary file 1 [file vaccines-11-01577-s001.zip]

Archive with 1 entries (1 files):
- vaccines-2578767-supplementary.pdf
